# Supplementary material for: Lanthanum Chloride Sensitizes Cisplatin Resistance of Ovarian Cancer Cells via PI3K/Akt Pathway
Source: Front Med (Lausanne). 2021 Dec 15;8:776876. doi: 10.3389/fmed.2021.776876 (PMC8714849; doi:10.3389/fmed.2021.776876)
Supplement: Supplementary file 1 [file Table_1.XLSX]

## Sheet: Cell survival  in figure 1A
SKOV3 cells
	CDDP (μmol/L)	OD
	blank	0.095515	0.0978227	0.0982746
	0	0.693452	0.674373	0.662021
	1	0.548683	0.616165	0.640993
	2	0.51483	0.502419	0.537837
	4	0.401939	0.44906	0.465534
	8	0.253613	0.33397	0.236402
	16	0.218825	0.204284	0.236402
	32	0.159418	0.191584	0.153478
	64	0.115394	0.143058	0.109418
SKOV3/DDP cells
	CDDP (μmol/L)	OD
	blank	0.096523	0.100865	0.0979469
	0	0.875973	0.962603	0.839267
	1	0.829982	0.820442	0.813446
	2	0.822766	0.807439	0.693855
	4	0.728217	0.687806	0.651815
	8	0.649279	0.612608	0.59401
	16	0.482401	0.512143	0.519791
	32	0.358854	0.386232	0.386126
	64	0.265567	0.198805	0.243511

## Sheet: Cell survival  in figure 1B
SKOV3 cells
	LaCl3 (μmol/L)	OD
	blank	0.102136	0.0960333	0.0933822
	control	0.574339	0.580088	0.536089
	0	0.543941	0.593811	0.552804
	0.5	0.540521	0.555537	0.547284
	1	0.511154	0.541304	0.564434
	1.5	0.544053	0.553648	0.521527
	2	0.469024	0.493166	0.519245
	2.5	0.484388	0.495245	0.460694
SKOV3/DDP cells
	LaCl3 (μmol/L)	OD
	blank	0.0845418	0.0873164	0.0887868
	control	0.561867	0.555537	0.482393
	0	0.550642	0.519896	0.478914
	0.5	0.514647	0.551686	0.501577
	1	0.529786	0.527268	0.480798
	1.5	0.538779	0.506319	0.477957
	2	0.420094	0.42484	0.404656
	2.5	0.426299	0.40992	0.369194

## Sheet: cell survival in figure 1 C
SKOV3 cells			DDP = 5 μmol/L		LaCl3 = 1.5 μmol/L
	Group	OD
24 h	blank	0.111886	0.111384	0.116844
	control	0.709677	0.79014	0.774533
	nc	0.750565	0.786565	0.771594
	LaCl3	0.746697	0.756651	0.814126
	DDP	0.569995	0.568841	0.553969
	LaCl3 +DDP	0.504992	0.526597	0.5227
48 h	blank	0.0964462	0.0966762	0.097925
	control	0.790959	0.775696	0.691966
	nc	0.822705	0.798605	0.712965
	LaCl3	0.803411	0.749343	0.722614
	DDP	0.460073	0.464962	0.406547
	LaCl3 +DDP	0.370599	0.316465	0.312727
72 h	blank	0.0587117	0.0957187	0.0847385
	control	0.703996	0.77902	0.786557
	nc	0.735641	0.770303	0.762151
	LaCl3	0.713876	0.756444	0.72626
	DDP	0.351165	0.319146	0.31291
	LaCl3 +DDP	0.21435	0.22593	0.227815

## Sheet: cell survival in figure 1 D
SKOV3/DDP cells			DDP = 15 μmol/L		LaCl3 = 1.5 μmol/L
	Group	OD
24 h	blank	0.0931685	0.0959168	0.0999648
	control	0.691882	0.719584	0.756698
	nc	0.749816	0.685304	0.693254
	LaCl3	0.712142	0.735934	0.717862
	DDP	0.572748	0.585223	0.599395
	LaCl3 +DDP	0.543638	0.552963	0.534986
48 h	blank	0.0834507	0.085114	0.0852153
	control	0.963728	0.807183	0.782838
	nc	0.947395	0.910531	0.770701
	LaCl3	0.982192	0.925456	0.77936
	DDP	0.526579	0.517062	0.470416
	LaCl3 +DDP	0.43559	0.403795	0.342798
72 h	blank	0.0731509	0.0816918	0.0563516
	control	0.755443	0.742434	0.727385
	nc	0.702359	0.731268	0.745446
	LaCl3	0.746441	0.675185	0.677624
	DDP	0.372052	0.341386	0.341386
	LaCl3 +DDP	0.293872	0.232075	0.15033
