# Supplementary material for: Lanthanum Chloride Sensitizes Cisplatin Resistance of Ovarian Cancer Cells via PI3K/Akt Pathway
Source: Front Med (Lausanne). 2021 Dec 15;8:776876. doi: 10.3389/fmed.2021.776876 (PMC8714849; doi:10.3389/fmed.2021.776876)
Supplement: Supplementary file 2 [file Table_2.XLSX]

## Sheet: Cell survival  in figure 5C D
SKOV3 cells
	CDDP (μmol/L)	OD
	blank	0.0952117	0.0994809	0.0991331
	control	0.674664	0.737254	0.652307
	nc	0.66608	0.799723	0.611623
	nc+SC79	0.702095	0.702838	0.645389
	LaCl3	0.631188	0.756187	0.629063
	LaCl3+SC79	0.715318	0.749536	0.5929
	DDP	0.41686	0.431964	0.366987
	DDP+SC79	0.425487	0.431964	0.429197
	DDP+ LaCl3	0.304915	0.379131	0.297051
	DDP+ LaCl3 +SC79	0.402877	0.421571	0.349473
SKOV3/DDP cells
	CDDP (μmol/L)	OD
	blank	0.0973645	0.0973802	0.0987421
	control	0.766905	0.792389	0.76437
	nc	0.707414	0.83609	0.735955
	nc+SC79	0.795488	0.753126	0.756985
	LaCl3	0.71468	0.784108	0.750422
	LaCl3+SC79	0.706865	0.785541	0.773387
	DDP	0.413958	0.499973	0.41614
	DDP+SC79	0.460019	0.496223	0.467699
	DDP+ LaCl3	0.350561	0.380718	0.350879
	DDP+ LaCl3 +SC79	0.413931	0.470589	0.39107
